# Supplementary material for: Cytomegalovirus enterocolitis with subsequent diagnosis of coexisting new-onset inflammatory bowel disease: Two case reports and review of the literature
Source: Medicine (Baltimore). 2021 Feb 26;100(8):e24914. doi: 10.1097/MD.0000000000024914 (PMC7909229; doi:10.1097/MD.0000000000024914)
Supplement: Supplemental Digital Content [file medi-100-e24914-s001.xlsx]

## Sheet: Detail and abbreviation
Color for raw table			Value		CMV and IBD
	Basic data		Y = Yes		CMV before IBD
	Demographic data		N = No		synchronously
	Presentation		U = Unknown
	Ix
	Gross
	Location
	Patho
	Tx
	Outcome

## Sheet: Summary Table 01
Case No.	Case No. [Old system]	Article No.	Year	Age (y-o)	Gender	Watery diarrhea	Bloody diarrhea	duration of diarrhea	duration of diarrhea [days]	pale	N/V	Weight loss	abdominal pain	fever	body temp (°C)	Hb (g/dL)	CMV Ab	CMV IgM	CMV IgG	CMV viral load (copies/mL)	Inflammed mucosa	Ulcer	Mass	jejunum	ileum	colon	rectum	IHC	inclusion body	granuloma	Inflammation	Chronic inflammation	Abscess	Ganciclovir	Prednisolone	Azathioprine	5-ASA	Sulfazalazine	Improved after CMV Tx alone	Improved after CMV and IBD Tx	Improved after IBD Tx alone	CMV and IBD	Onset of IBD after CMV (days)	IBD Type	Remark	Completed	Sukrit cross check
1	O1	Our case	Our case	34	0	1	1	1 day	1	1	0	0	1	1	37.9	10.7				370	1					3; 4		1	1	0	1	0		250 mg/day 21days	30 mg/day			4000 mg/day	2	1		1	during admission	3		Y	Y
2	O2	Our case	Our case	49	0	1	1	7 days	7	0	1		1	1	39.9	15.7				< 20	1	1			1	6		1	1		1	1		400 mg/day 21 days	40 mg/day	50 mg/day			2	1		1	during admission	2		Y	Y
3	O3	Our case	Our case	51	1	1	1	1 day	1	1			1	1	37.8	10.8				< 150	1	1		1					1					600 mg/day 21 days	30 mg/day	50 mg/day			1	1	1	1	180	2	1st EP Tx CMV colitis alone 2nd EP Tx only IBD	Y	Y
4	W1	1901	1961	18	1		1	2 months	60	1		Y	1	1	38.6	12	0	0	0		1	1				6	1		1		1	1	0	0	hydrocortisone 150 mg/day IV then 200 mg/day PO	0	0	0	0	0	1	0	0	1	Improved after IBD Tx alone then recurrent at day 48 before subtotal colectomy	Y	Y
5	D1-1	1703	1993	33	0		1	3 weeks	21			30 lb	1	1	38.3		IgG pos IgM pos on day 10	1	1		1	1				4		1	1		1			6 weeks	60 mg/day				3	2		1	during admission	1	Same as our case	Y	Y
6	D1-2	1703	1993	35	1	1		1 month	30					1	39.7	10	IgM high pos IgG neg	1	0		1					2			1		1	1		6 weeks	40 mg/day			4000 mg/day	2	1	1	1	during admission		Same as our case Improved after IBD Tx alone in 2nd EP	Y	Y
7	D2	1704	1993	27	0	1		8 days	8				1	1	39	9.4	IgM pos IgG pos	1	1		1					2	2		1		1		1	500 mg/day 2 weeks	60 mg/day			3000 mg/day		1	1	0	0	1	Start Steroid after scope but start Ganciclovir after patho Improved after IBD Tx alone in 2nd and 3rd EP during pregnancy	Y	Y
8	P3	1705	2006	28	1		1						1	1	40	Hct 33.8%	IgM pos IgG pos	1	1			1				1			1		1			10 mg/kg/day 2 weeks then Valganciclovir 2 weeks					1	0	0	0	0	1	Improved after CMV Tx alone (without IBD Tx)	Y	Y
9	P5	1803	2013	50	0	1	0	2 days	2					1	> 38	11.5	Ig pos				1	0				6		1	0		1		1	0				3 g/day	0	0	1	0	0	1	No CMV Tx?	Y	Y
10	D8	1809	2015	61	0		1	10 days	10				1	1	38.5	10.5	IgM neg IgG pos	0	1		1	1				3; 4		1					1	10 mg/kg/day 21 days			4 g/day			1	2	0	0	1	Free of symptoms and normal colono in 6 months; BT Min 36.6; Max 38.5 Improved after IBD Tx alone but still had fever	Y	Y
11	D4	1802	2016	40	1		1	1 week	7				1	1	38.7	Hct 40%	IgM pos IgG pos both on day 14	1	1	3200	1					4		1	1		1		1	Y					1			1	30		Second biopsy suggest IBD without any progression	Y	Y
12	P7	1805	2017	61	0		1	6 months	180	1		0		0		8.8	IgM pos	1			1					2	1	1	1	0	1		1	10 mg/kg/day 2 weeks	hydrocortisone 100 mg/day		Y			1		0	0	1	Improved but still on 5-ASA	Y	Y

## Sheet: Table S1
Supplementary Table 1: The findings from patients with new-onset inflammatory bowel disease (IBD) and coexisting cytomegalovirus (CMV) colitis from previously reported cases and our cases
Case No.	Year	Demographic data		Clinical findings						Investigation					Gross findings		Pathological findings		Treatment	Result of treatment	Type of IBD
		Age (year-old)	Gender	Diarrhea	Duration of diarrhea (days)	Nausea or Vomiting	Abdominal pain or tenderness	Fever	Body temp (°C)	Hb (g/dL)	Albumin (g/dL)	CMV IgM	CMV IgG	CMV viral load (copies/mL)	Inflamed mucosa	Ulcer	IHC positive for CMV	Inclusion body	Treatment	Result of treatment
1	Our case	51	Male	Bloody	21	Yes	Yes	Yes	37.8	10.8	2.2	Not tested	Not tested	< 150	Yes	Yes	Yes	Yes	Ganciclovir; Prednisolone; Azathioprine	Start: CMV Treatment (Partially improved) Improved after IBD treatment after CMV free	CD
2	Our case	49	Female	Bloody	7	Yes	Yes	Yes	39.9	15.7	3.7	Not tested	Not tested	< 20	Yes	Yes	Yes	Yes	Ganciclovir; Prednisolone; Azathioprine	Start: CMV Treatment (Partially improved) Improved after IBD treatment after CMV free	CD
3 [9]	1961	18	Male	Bloody	60	n.d.	Yes	Yes	38.6	12	2.9	No	No	n.d.	Yes	Yes	n.d.	Yes	Hydrocortisone	Start: IBD Treatment (Not Improved)	UC
4 [19]	1990	39	Female	Bloody	7	n.d.	Yes	Yes	39.6	11.8	n.d.	Yes	No	n.d.	Yes	n.d.	Yes	No	5-ASA	Start: IBD Treatment (Improved)	UC
5 [20]	1993	33	Female	Bloody	21	n.d.	Yes	Yes	38.3	n.d.	n.d.	Yes	Yes	n.d.	Yes	Yes	Yes	Yes	Ganciclovir; Prednisolone	Start: CMV Treatment (Not improved)	UC
6 [20]	1993	35	Male	Watery	30	n.d.	n.d.	Yes	39.7	10	n.d.	Yes	No	n.d.	Yes	n.d.	n.d.	Yes	Ganciclovir; Prednisolone; Sulfasalazine	Start: CMV Treatment (Partially improved)	unspecified
7 [12]	1993	27	Female	Watery	8	n.d.	Yes	Yes	39	9.4	n.d.	Yes	Yes	n.d.	Yes	n.d.	n.d.	Yes	Ganciclovir; Prednisolone; Sulfasalazine	Start: CMV and IBD Treatment (Improved)	UC
8 [13]	2006	28	Male	Bloody	n.d.	n.d.	Yes	Yes	40	Hct 33.8%	n.d.	Yes	Yes	n.d.	n.d.	Yes	n.d.	Yes	Ganciclovir	Start: CMV Treatment (Improved)	UC
9 [18]	2012	51	Female	Watery	14	n.d.	Yes	Yes	n.d.	n.d.	n.d.	n.d.	n.d.	n.d.	Yes	Yes	Yes	Yes	Ganciclovir; Prednisolone	Start: CMV Treatment (Not improved)	CD
10 [14]	2013	50	Female	Watery	2	n.d.	n.d.	Yes	> 38	11.5	n.d.	n.d.	n.d.	n.d.	Yes	No	Yes	No	Sulfasalazine	Start: IBD Treatment (Improved)	UC
11 [15]	2015	61	Female	Bloody	10	n.d.	Yes	Yes	38.5	10.5	n.d.	No	Yes	n.d.	Yes	Yes	Yes	No	Ganciclovir; 5-ASA	Start: IBD Treatment (Partially Improved)	UC
12 [16]	2016	40	Male	Bloody	7	n.d.	Yes	Yes	38.7	Hct 40%	3.3	Yes	Yes	3200	Yes	n.d.	Yes	Yes	Ganciclovir	Start: CMV Treatment (Improved)	unspecified
13 [17]	2017	61	Female	Bloody	180	n.d.	n.d.	No	n.d.	8.8	n.d.	Yes	n.d.	n.d.	Yes	n.d.	Yes	Yes	Ganciclovir; Prednisolone; 5-ASA	Start: CMV and IBD Treatment (Improved)	UC
		Abbreviations: n.d., not described; °C, degrees Celsius; Hb, hemoglobin; Hct, hematocrit; CMV, cytomegalovirus; IgM, immunoglobin M; IgG, immunoglobin G; IHC, immunohistochemistry; IBD, inflammatory bowel disease; UC, ulcerative colitis; CD, Crohn's disease; 5-ASA, 5-aminosalicylic acid

## Sheet: Calculation sheet
Value	Average	(x - average)^2	N
60	39.75	410.062	8
21	39.75	351.562
30	39.75	95.0625
8	39.75	1008.06
2	39.75	1425.06
10	39.75	885.062
7	39.75	1072.56
180	39.75	19670.1
		24917.5
		3114.69
		55.8094
